# Supplementary material for: Phytochemical Analysis and Dermo-Cosmetic Evaluation of Cymbidium sp. (Orchidaceae) Cultivation By-Products
Source: Antioxidants (Basel). 2021 Dec 31;11(1):101. doi: 10.3390/antiox11010101 (PMC8772768; doi:10.3390/antiox11010101)
Supplement: Supplementary file 1 [file antioxidants-11-00101-s001.zip]

Archive with 1 entries (1 files):
- antioxidants-1522091-supplementary.pdf
